# Supplementary material for: Newborn Genetic Screening—Still a Role for Sanger Sequencing in the Era of NGS
Source: Int J Neonatal Screen. 2023 Dec 7;9(4):67. doi: 10.3390/ijns9040067 (PMC10743540; doi:10.3390/ijns9040067)
Supplement: Supplementary file 1 [file IJNS-09-00067-s001.zip]

Archive with 1 entries (1 files):
- IJNS-2642653-supplementary.pdf
